# Supplementary material for: Overlooked Impact of Moisture on the Stability of Printing Ink and Its Impact on Recycled Low-Density Polyethylene (LDPE) Quality
Source: Polymers (Basel). 2024 Nov 21;16(23):3234. doi: 10.3390/polym16233234 (PMC11644606; doi:10.3390/polym16233234)
Supplement: Supplementary file 1 [file polymers-16-03234-s001.zip]

Archive with 1 entries (1 files):
- polymers-3243032-supplementary.pdf
